# Supplementary material for: Formation of Racemic Phases of Amino Acids by Liquid-Assisted Resonant Acoustic Mixing Monitored by Solid-State NMR Spectroscopy
Source: Molecules. 2025 Sep 15;30(18):3745. doi: 10.3390/molecules30183745 (PMC12472410; doi:10.3390/molecules30183745)
Supplement: Supplementary file 1 [file molecules-30-03745-s001.zip]

Archive with 1 entries (1 files):
- molecules-3838934-supplementary.pdf
